# Supplementary material for: Development of 3D ZnO-CNT Support Structures Impregnated with Inorganic Salts
Source: Membranes (Basel). 2022 May 31;12(6):588. doi: 10.3390/membranes12060588 (PMC9229228; doi:10.3390/membranes12060588)
Supplement: Supplementary file 1 [file membranes-12-00588-s001.zip]

Archive with 1 entries (1 files):
- membranes-1736285-supplementary.pdf
